# Supplementary material for: Patients’ Perception and Knowledge about Influenza and Pneumococcal Vaccination during the COVID-19 Pandemic: An Online Survey in Patients at Risk of Infections
Source: Vaccines (Basel). 2021 Nov 22;9(11):1372. doi: 10.3390/vaccines9111372 (PMC8623007; doi:10.3390/vaccines9111372)
Supplement: Supplementary file 1 [file vaccines-09-01372-s001.zip]

Archive with 1 entries (1 files):
- vaccines-1476203-supplementary.pdf
